# Supplementary material for: Transcriptomic data from panarthropods shed new light on the evolution of insulator binding proteins in insects: Insect insulator proteins
Source: BMC Genomics. 2016 Nov 3;17:861. doi: 10.1186/s12864-016-3205-1 (PMC5094011; doi:10.1186/s12864-016-3205-1)
Supplement: Additional file 2: Table S1. — BUSCO assessment of the 1KITE transcriptomes. (XLS 21 kb) [file 12864_2016_3205_MOESM2_ESM.xls]

## Sheet: Sheet1
Table S1. BUSCO Assessment of the 100 insect transcriptomes used, in order to infer the evolutionary history of insulator proteins in insects.
Taxonomy	Organism	Complete	Duplicated	Fragmented	Missing	Total
Hexapoda, Archaeognatha, Machilidae	Machilis_hrabei	1231	155	332	957	2675
Hexapoda, Archaeognatha, Meinertellidae	Meinertellus_cundinamarcensis	1099	140	308	1128	2675
Hexapoda, Blattodea, Blaberidae	Blaberus_atropus	967	84	309	1315	2675
Hexapoda, Blattodea, Blattidae	Periplaneta_americana	1276	140	312	947	2675
Hexapoda, Blattodea, Cryptocercidae	Cryptocercus_wrighti	1531	201	287	656	2675
Hexapoda, Coleoptera, Gyrinidae	Gyrinus_marinus	1328	145	312	890	2675
Hexapoda, Coleoptera, Lepiceridae	Lepicerus_sp.	1029	874	354	418	2675
Hexapoda, Coleoptera, Meloidae/Meloinae	Meloe_violaceus	1656	217	286	516	2675
Hexapoda, Coleoptera, Staphylinidae	Aleochara_curtula	1552	241	245	637	2675
Hexapoda, Collembola, Isotomidae	Folsomia_candida	1120	261	279	1015	2675
Hexapoda, Collembola, Neanuridae	Anurida_maritima	1346	321	207	801	2675
Hexapoda, Collembola, Onychiuridae	Tetrodontophora_bielanensis	1270	331	250	824	2675
Hexapoda, Collembola, Sminthuridae	Sminthurus_sp.	1361	294	203	817	2675
Hexapoda, Collembola, Tomoceridae	Pogonognathellus_longicornis_or_flavescens	1442	293	198	742	2675
Hexapoda, Dermaptera, Apachyidae	Apachyus_chartaceus	1372	129	409	765	2675
Hexapoda, Dermaptera, Forficulidae	Forficula_auricularia	1274	236	300	865	2675
Hexapoda, Diplura, Campodeidae	Campodea_augens	721	112	419	1423	2675
Hexapoda, Diptera, Bibionidae	Bibio_marci	729	69	472	1405	2675
Hexapoda, Diptera, Bombyliidae	Bombylius_major	1217	127	486	845	2675
Hexapoda, Diptera, Chloropidae	Lipara_lucens	1950	221	102	402	2675
Hexapoda, Diptera, Tachinidae	Triarthria_setipennis	1934	225	124	392	2675
Hexapoda, Diptera, Trichoceridae	Trichocera_saltator	1633	287	322	433	2675
Hexapoda, Embioptera, Oligotomidae	Aposthonia_japonica	1360	152	267	896	2675
Hexapoda, Embioptera, Oligotomidae	Haploembia_palaui	682	148	509	1336	2675
Hexapoda, Ephemeroptera, Baetidae	Baetis_sp.	1594	258	240	583	2675
Hexapoda, Ephemeroptera, Ephemerellidae	Eurylophella_sp.	1716	221	253	485	2675
Hexapoda, Ephemeroptera, Ephemeridae	Ephemera_danica	1167	135	366	1007	2675
Hexapoda, Ephemeroptera, Isonychiidae	Isonychia_bicolor	1307	145	364	859	2675
Hexapoda, Grylloblattodea, Grylloblattidae	Galloisiana_yuasai	1324	138	355	858	2675
Hexapoda, Grylloblattodea, Grylloblattidae	Grylloblatta_bifratrilecta	1039	125	299	1212	2675
Hexapoda, Hemiptera, Acanthosomatidae	Acanthosoma_haemorrhoidale	1339	104	298	934	2675
Hexapoda, Hemiptera, Aleyrodidae	Trialeurodes_vaporariorum	1526	175	264	710	2675
Hexapoda, Hemiptera, Cercopidae	Cercopis_vulnerata	1602	150	272	651	2675
Hexapoda, Hemiptera, Cicadidae	Okanagana_villosa	1417	185	293	780	2675
Hexapoda, Hemiptera, Delphacidae	Nilaparvata_lugens	1591	321	253	510	2675
Hexapoda, Hemiptera, Lachnidae	Essigella_californica	1631	238	273	533	2675
Hexapoda, Hemiptera, Miridae	Notostira_elongata	1313	132	287	943	2675
Hexapoda, Hemiptera, Nepidae	Ranatra_linearis	957	101	398	1219	2675
Hexapoda, Hemiptera, Peloridiidae	Xenophysella_greensladeae	1091	185	316	1083	2675
Hexapoda, Hemiptera, Pseudococcidae	Planococcus_citri	1561	288	197	629	2675
Hexapoda, Hemiptera, Triozidae	Acanthocasuarina_muellerianae	1101	113	359	1102	2675
Hexapoda, Hemiptera, Veliidae	Velia_caprai	1072	81	290	1232	2675
Hexapoda, Hymenoptera, Braconidae	Cotesia_vestalis	1699	169	314	493	2675
Hexapoda, Hymenoptera, Chrysididae	Chrysis_viridula	1485	284	298	608	2675
Hexapoda, Hymenoptera, Figitidae	Leptopilina_clavipes	1842	229	161	443	2675
Hexapoda, Hymenoptera, Orussidae	Orussus_abietinus	1499	394	209	573	2675
Hexapoda, Hymenoptera, Tenthredinidae	Tenthredo_koehleri	1826	276	146	427	2675
Hexapoda, Isoptera, Mastotermitidae	Mastotermes_darwiniensis	974	206	466	1029	2675
Hexapoda, Isoptera, Rhinotermitidae	Prorhinotermes_simplex	1528	217	336	594	2675
Hexapoda, Lepidoptera, Adelidae	Nemophora_degeerella	1671	170	245	589	2675
Hexapoda, Lepidoptera, Eriocraniidae	Dyseriocrania_subpurpurella	982	164	276	1253	2675
Hexapoda, Lepidoptera, Hepialidae	Triodia_sylvina	1331	129	255	960	2675
Hexapoda, Lepidoptera, Lycaenidae	Polyommatus_icarus	1437	130	269	839	2675
Hexapoda, Lepidoptera, Papilionidae	Parides_eurimedes	1734	285	200	456	2675
Hexapoda, Lepidoptera, Yponomeutidae	Yponomeuta_evonymella	1333	156	295	891	2675
Hexapoda, Lepidoptera, Zygaenidae	Zygaena_fausta	1153	122	475	925	2675
Hexapoda, Mantodea, Empusidae	Empusa_pennata	1049	88	323	1215	2675
Hexapoda, Mantodea, Mantidae	Mantis_religiosa	1216	115	347	997	2675
Hexapoda, Mantodea, Metallyticidae	Metallyticus_splendidus	986	377	309	1003	2675
Hexapoda, Mantophasmatodea, Tanzaniophasmatidae	Tanzaniophasma_sp.	1139	138	338	1060	2675
Hexapoda, Mecoptera, Bittacidae	Bittacus_pilicornis	390	19	326	1940	2675
Hexapoda, Mecoptera, Boreidae	Boreus_hyemalis	1629	315	208	523	2675
Hexapoda, Mecoptera, Panorpidae	Panorpa_vulgaris	1676	170	230	599	2675
Hexapoda, Megaloptera, Corydalidae	Corydalus_cornutus	1596	187	328	564	2675
Hexapoda, Neuroptera, Chrysopidae	Pseudomallada_prasinus	1261	645	283	486	2675
Hexapoda, Neuroptera, Coniopterygidae	Conwentzia_psociformis	1119	840	226	490	2675
Hexapoda, Neuroptera, Myrmeleontidae	Euroleon_nostras	1453	161	377	684	2675
Hexapoda, Neuroptera, Osmylidae	Osmylus_fulvicephalus	1614	187	252	622	2675
Hexapoda, Odonata, Cordulegastridae	Cordulegaster_boltoni	1438	186	347	704	2675
Hexapoda, Odonata, Ephemerellidae	Calopteryx_splendens	952	58	309	1356	2675
Hexapoda, Odonata, Epiophlebiidae	Epiophlebia_superstes	1495	206	305	669	2675
Hexapoda, Orthoptera , Proscopiidae	Prosarthria_teretrirostris	998	83	389	1205	2675
Hexapoda, Orthoptera, Acrididae	Stenobothrus_lineatus	1365	168	306	836	2675
Hexapoda, Orthoptera, Gryllotalpidae	Gryllotalpa_sp.	1227	338	362	748	2675
Hexapoda, Orthoptera, Rhaphidophoridae	Ceuthophilus_sp.	1139	142	334	1060	2675
Hexapoda, Orthoptera, Tetrigidae	Tetrix_subulata	1544	187	331	613	2675
Hexapoda, Phasmatodea, Heteropterygidae	Aretaon_asperrimus	1259	119	335	962	2675
Hexapoda, Phasmatodea, Pseudophasmatidae	Peruphasma_schultei	1208	105	278	1084	2675
Hexapoda, Phasmatodea, Timemidae	Timema_cristinae	874	60	326	1415	2675
Hexapoda, Plecoptera, Eustheniidae	Cosmioperla_kuna	616	141	250	1668	2675
Hexapoda, Plecoptera, Leuctridae	Leuctra_sp.	1754	226	215	480	2675
Hexapoda, Plecoptera, Perlidae	Perla_marginata	865	74	320	1416	2675
Hexapoda, Protura, Acerentomidae	Acerentomon_sp.	1092	403	245	935	2675
Hexapoda, Psocodea, Ectopsocidae	Ectopsocus_briggsi	1284	242	336	813	2675
Hexapoda, Psocodea, Liposcelididae	Liposcelis_bostrychophila	1485	356	234	600	2675
Hexapoda, Psocodea, Menoponidae	Menopon_gallinae	1682	373	210	410	2675
Hexapoda, Raphidioptera, Inocelliidae	Inocellia_crassicornis	1498	153	255	769	2675
Hexapoda, Raphidioptera, Raphidiidae	Xanthostigma_xanthostigma	1637	196	225	617	2675
Hexapoda, Siphonaptera, Ceratophyllidae	Ceratophyllus_gallinae	1766	230	152	527	2675
Hexapoda, Siphonaptera, Pulicidae	Ctenocephalides_felis	1655	395	138	487	2675
Hexapoda, Strepsiptera, Stylopidae	Stylops_melittae	995	436	232	1012	2675
Hexapoda, Thysanoptera, Phlaeothripidae	Gynaikothrips_ficorum	714	601	381	979	2675
Hexapoda, Thysanoptera, Thripidae	Frankliniella_cephalica	1454	240	263	718	2675
Hexapoda, Thysanoptera, Thripidae	Thrips_palmi	1551	173	250	701	2675
Hexapoda, Trichoptera, Limnephilidae	Platycentropus_radiatus	914	43	283	1435	2675
Hexapoda, Trichoptera, Rhyacophilidae	Rhyacophila_fasciata	599	66	318	1692	2675
Hexapoda, Zoraptera, Zorotypidae	Zorotypus_caudelli	1304	169	282	920	2675
Hexapoda, Zygentoma, Ateluridae	Atelura_formicaria	1410	265	340	660	2675
Hexapoda, Zygentoma, Lepidotrichidae	Tricholepidion_gertschi	1273	141	365	896	2675
Hexapoda, Zygentoma, Lepismatidae	Thermobia_domestica	1468	345	282	580	2675
