# Supplementary material for: Transcriptomic data from panarthropods shed new light on the evolution of insulator binding proteins in insects: Insect insulator proteins
Source: BMC Genomics. 2016 Nov 3;17:861. doi: 10.1186/s12864-016-3205-1 (PMC5094011; doi:10.1186/s12864-016-3205-1)
Supplement: Additional file 3: Table S2. — NCBI accession numbers of transcriptome and genome data. (XLS 35 kb) [file 12864_2016_3205_MOESM3_ESM.xls]

## Sheet: Sheet1
Table S2. List of transcriptomes and genomes used in order to infer the evolution of insulator binding proteins. The table includes species name and the NCBI-Accession numbers.
Transcriptomes
Taxonomy	Organism	Taxonomy ID	BioProject ID	BioSample Accession	TSA-Accession	TSA-Version	comments
Hexapoda, Archaeognatha, Machilidae	Machilis hrabei	438506	219574	SAMN02047109	GAUM00000000	GAUM02000000
Hexapoda, Archaeognatha, Meinertellidae	Meinertellus cundinamarcensis	1323549	219577	SAMN02047182	GAUG00000000	GAUG02000000
Hexapoda, Blattodea, Blaberidae	Blaberus atropos	36942	219531	SAMN02047121	GAYD00000000	GAYD02000000
Hexapoda, Blattodea, Blattidae	Periplaneta americana	6978	219590	SAMN02047124	GAWS00000000	GAWS02000000
Hexapoda, Blattodea, Cryptocercidae	Cryptocercus wrighti	89837	219546	SAMN02047199	GAZN00000000	GAZN02000000
Hexapoda, Coleoptera, Gyrinidae	Gyrinus marinus	1323538	219564	SAMN02047132	GAUY00000000	GAUY02000000
Hexapoda, Coleoptera, Lepiceridae	Lepicerus sp. AD-2013	1323565	219569	SAMN02047177	GAZB00000000	GAZB02000000
Hexapoda, Coleoptera, Meloidae/Meloinae	Meloe violaceus	1323541	219578	SAMN02047163	GATA00000000	GATA02000000
Hexapoda, Coleoptera, Staphylinidae	Aleochara curtula	135881	219522	SAMN02047128	GATW00000000	GATW02000000
Hexapoda, Collembola, Isotomidae	Folsomia candida	158441	219557	SAMN02047120	GASX00000000	GASX02000000
Hexapoda, Collembola, Neanuridae	Anurida maritima	64695	219523	SAMN02047180	GAUE00000000	GAUE02000000
Hexapoda, Collembola, Onychiuridae	Tetrodontophora bielanensis	48717	219607	SAMN02047160	GAXI00000000	GAXI02000000
Hexapoda, Collembola, Sminthuridae	Sminthurus viridis	109609	219601	SAMN02047148	GATZ00000000	GATZ02000000
Hexapoda, Collembola, Tomoceridae	Pogonognathellus sp. AD-2013	1323567	219595	SAMN02047134	GATD00000000	GATD02000000
Hexapoda, Dermaptera, Apachyidae	Apachyus charteceus	1323532	219524	SAMN02047175	GAUW00000000	GAUW02000000
Hexapoda, Dermaptera, Forficulidae	Forficula auricularia	13068	219558	SAMN02047143	GAYQ00000000	GAYQ02000000
Hexapoda, Diplura, Campodeidae	Campodea augens	438502	219535	SAMN02047108	GAYN00000000	GAYN02000000
Hexapoda, Diptera, Bibionidae	Bibio marci	189979	219529	SAMN02047144	GATJ00000000	GATJ02000000
Hexapoda, Diptera, Bombyliidae	Bombylius major	240869	219532	SAMN02047145	GATI00000000	GATI02000000
Hexapoda, Diptera, Chloropidae	Lipara lucens	1323540	219572	SAMN02047130	GAZD00000000	GAZD02000000
Hexapoda, Diptera, Tachinidae	Triarthria setipennis	670663	219612	SAMN02047117	GAVA00000000	GAVA02000000
Hexapoda, Diptera, Trichoceridae	Trichocera saltator	1323544	219613	SAMN02047162	GAXZ00000000	GAXZ02000000
Hexapoda, Embioptera, Oligotomidae	Aposthonia japonica	911381	219525	SAMN02047170	GAWU00000000	GAWU02000000
Hexapoda, Embioptera, Oligotomidae	Haploembia palaui	1323539	219565	SAMN02047183	GAZA00000000	GAZA02000000
Hexapoda, Ephemeroptera, Baetidae	Baetis sp. AD-2013	1476881	219528	SAMN02047149	GATU00000000	GATU02000000
Hexapoda, Ephemeroptera, Ephemerellidae	Eurylophella sp. AD-2013	1323562	219556	SAMN02047200	GAZG00000000	GAZG02000000
Hexapoda, Ephemeroptera, Ephemeridae	Ephemera danica	1049336	219552	SAMN02047152	GAUK00000000	GAUK02000000
Hexapoda, Ephemeroptera, Isonychiidae	Isonychia bicolor	603693	219568	SAMN02047198	GAXA00000000	GAXA02000000
Hexapoda, Grylloblattodea, Grylloblattidae	Galloisiana yuasai	378494	219560	SAMN02047172	GAWN00000000	GAWN02000000
Hexapoda, Grylloblattodea, Grylloblattidae	Grylloblatta bifratrilecta	707599	219561	SAMN02047192	GAWP00000000	GAWP02000000
Hexapoda, Hemiptera, Cercopidae	Cercopis vulnerata	279269	219537	SAMN02047155	GAUN00000000	GAUN02000000
Hexapoda, Hemiptera, Cicadidae	Okanagana villosa	1323542	219585	SAMN02047193	GAWQ00000000	GAWQ02000000
Hexapoda, Hemiptera, Delphacidae	Nilaparvata lugens	108931	219582	SAMN02047185	GAYF00000000	GAYF02000000
Hexapoda, Hemiptera, Peloridiidae	Xenophysella greensladeae	1254495	219618	SAMN02047181	GAYI00000000	GAYI02000000
Hexapoda, Hemiptera, Acanthosomatidae	Acanthosoma haemorrhoidale	483950	219520	SAMN02047154	GAUV00000000	GAUV02000000
Hexapoda, Hemiptera, Miridae	Notostira elongata	537464	219583	SAMN02047151	GASV00000000	GASV02000000
Hexapoda, Hemiptera, Nepidae	Ranatra linearis	280158	219599	SAMN02047138	GAYZ00000000	GAYZ02000000
Hexapoda, Hemiptera, Veliidae	Velia caprai	301293	219616	SAMN02047131	GAUO00000000	GAUO02000000
Hexapoda, Hemiptera, Aleyrodidae	Trialeurodes vaporariorum	88556	219611	SAMN02047126	GAWX00000000	GAWX02000000
Hexapoda, Hemiptera, Lachnidae	Essigella californica	759921	219554	SAMN02047099	GAZF00000000	GAZF02000000
Hexapoda, Hemiptera, Pseudococcidae	Planococcus citri	170843	219593	SAMN02047127	GAXF00000000	GAXF02000000
Hexapoda, Hemiptera, Triozidae	Acanthocasuarina muellerianae	1323547	219519	SAMN02047100	GAYY00000000	GAYY02000000
Hexapoda, Hymenoptera, Braconidae	Cotesia vestalis	217443	219545	SAMN02047178	GAUP00000000	GAUP02000000
Hexapoda, Hymenoptera, Chrysididae	Chrysis viridula	212616	219540	SAMN02047158	GATY00000000	GATY02000000
Hexapoda, Hymenoptera, Figitidae	Leptopilina clavipes	63434	219570	SAMN02047179	GAXY00000000	GAXY02000000
Hexapoda, Hymenoptera, Orussidae	Orussus abietinus	222816	219586	SAMN02047118	GAUJ00000000	GAUJ02000000
Hexapoda, Hymenoptera, Tenthredinidae	Tenthredo koehleri	1323543	219605	SAMN02047159	GAWW00000000	GAWW02000000
Hexapoda, Isoptera, Mastotermitidae	Mastotermes darwiniensis	13139	219576	SAMN02047123	GAZE00000000	GAZE02000000
Hexapoda, Isoptera, Rhinotermitidae	Prorhinotermes simplex	1312446	219597	SAMN02047122	GASE00000000	GASE02000000
Hexapoda, Lepidoptera, Adelidae	Nemophora degeerella	233164	219581	SAMN02047104	GATC00000000	GATC02000000
Hexapoda, Lepidoptera, Eriocraniidae	Dyseriocrania subpurpurella	173635	219549	SAMN02047140	GASY00000000	GASY02000000
Hexapoda, Lepidoptera, Hepialidae	Triodia sylvina	537462	219615	SAMN02047133	GAVB00000000	GAVB02000000
Hexapoda, Lepidoptera, Lycaenidae	Polyommatus icarus	265386	219596	SAMN02047136	GAST00000000	GAST02000000
Hexapoda, Lepidoptera, Papilionidae	Parides eurimedes	299019	219589	SAMN02047186	GAXH00000000	GAXH02000000
Hexapoda, Lepidoptera, Yponomeutidae	Yponomeuta evonymellus	263930	219619	SAMN02047146	GASG00000000	GASG02000000
Hexapoda, Lepidoptera, Zygaenidae	Zygaena fausta	287248	219621	SAMN02047113	GAYB00000000	GAYB02000000
Hexapoda, Mantodea, Empusidae	Empusa pennata	1323537	219551	SAMN02047168	GAWT00000000	GAWT02000000
Hexapoda, Mantodea, Mantidae	Mantis religiosa	7507	219575	SAMN02047157	GASW00000000	GASW02000000
Hexapoda, Mantodea, Metallyticidae	Metallyticus splendidus	627751	219580	SAMN02047174	GATB00000000	GATB02000000
Hexapoda, Mantophasmatodea, Tanzaniophasmatidae	Tanzaniophasma sp. AD-2013	1323568	219604	SAMN02047176	GAXB00000000	GAXB02000000
Hexapoda, Mecoptera, Bittacidae	Bittacus pilicornis	172808	219530	SAMN02047197	GATH00000000	GATH02000000
Hexapoda, Mecoptera, Boreidae	Boreus hyemalis	185833	219533	SAMN02047164	GAYK00000000	GAYK02000000
Hexapoda, Mecoptera, Panorpidae	Panorpa vulgaris	52562	219588	SAMN02047142	GAUH00000000	GAUH02000000
Hexapoda, Megaloptera, Corydalidae	Corydalus cornutus	559164	219543	SAMN02047201	GATG00000000	GATG02000000
Hexapoda, Neuroptera, Chrysopidae	Pseudomallada prasinus	417508	219548	SAMN02047105	GAVV00000000	GAVV02000000
Hexapoda, Neuroptera, Coniopterygidae	Conwentzia psociformis	1323535	219541	SAMN02047147	GAYH00000000	GAYH02000000
Hexapoda, Neuroptera, Myrmeleontidae	Euroleon nostras	516507	219555	SAMN02047165	GAXW00000000	GAXW02000000
Hexapoda, Neuroptera, Osmylidae	Osmylus fulvicephalus	446453	219587	SAMN02047166	GAYC00000000	GAYC02000000
Hexapoda, Odonata, Cordulegastridae	Cordulegaster boltonii	126173	219542	SAMN02047156	GAYO00000000	GAYO02000000
Hexapoda, Odonata, Epiophlebiidae	Epiophlebia superstes	126247	219553	SAMN02047171	GAVW00000000	GAVW02000000
Hexapoda, Odonata, Ephemerellidae	Calopteryx splendens	52612	219534	SAMN02047184	GAYM00000000	GAYM02000000
Hexapoda, Orthoptera, Acrididae	Stenobothrus lineatus	355390	219602	SAMN02047137	GAUZ00000000	GAUZ02000000
Hexapoda, Orthoptera , Proscopiidae	Prosarthria teretrirostris	58589	219598	SAMN02047125	GAZT00000000	GAZT02000000
Hexapoda, Orthoptera, Tetrigidae	Tetrix subulata	288127	219606	SAMN02047150	GASQ00000000	GASQ02000000
Hexapoda, Orthoptera, Gryllotalpidae	Gryllotalpa sp. AD-2013	1323563	219562	SAMN02047167	GAWZ00000000	GAWZ02000000
Hexapoda, Orthoptera, Rhaphidophoridae	Ceuthophilus sp. AD-2013	1323559	219538	SAMN02047189	GAUX00000000	GAUX02000000
Hexapoda, Phasmatodea, Heteropterygidae	Aretaon asperrimus	173775	219526	SAMN02047129	GAZQ00000000	GAZQ02000000
Hexapoda, Phasmatodea, Pseudophasmatidae	Peruphasma schultei	614134	219592	SAMN02047114	GAWJ00000000	GAWJ02000000
Hexapoda, Phasmatodea, Timemidae	Timema cristinae	61476	219610	SAMN02047191	GAVX00000000	GAVX02000000
Hexapoda, Plecoptera, Eustheniidae	Cosmioperla kuna	1323536	219544	SAMN02047101	GAYL00000000	GAYL02000000
Hexapoda, Plecoptera, Leuctridae	Leuctra sp. AD-2013	1323566	219571	SAMN02047153	GAUF00000000	GAUF02000000
Hexapoda, Plecoptera, Perlidae	Perla marginata	227363	219591	SAMN02047115	GATV00000000	GATV02000000
Hexapoda, Protura, Acerentomidae	Acerentomon sp. AD-2013	1323558	219521	SAMN02047102	GAXE00000000	GAXE02000000
Hexapoda, Psocodea, Menoponidae	Menopon gallinae	328185	219579	SAMN02047141	GAWR00000000	GAWR02000000
Hexapoda, Psocodea, Ectopsocidae	Ectopsocus briggsi	322492	219550	SAMN01801569	GAPT00000000	GAPT02000000
Hexapoda, Psocodea, Liposcelididae	Liposcelis bostrychophila	185214	219573	SAMN02047187	GAYV00000000	GAYV02000000
Hexapoda, Raphidioptera, Inocelliidae	Inocellia crassicornis	279416	219567	SAMN02047103	GAZH00000000	GAZH02000000
Hexapoda, Raphidioptera, Raphidiidae	Xanthostigma xanthostigma	887762	219617	SAMN02047106	GAUI00000000	GAUI02000000
Hexapoda, Siphonaptera, Ceratophyllidae	Ceratophyllus gallinae	217689	219536	SAMN02047116	GAWK00000000	GAWK02000000
Hexapoda, Siphonaptera, Pulicidae	Ctenocephalides felis	7515	219547	SAMN02047194	GAYP00000000	GAYP02000000
Hexapoda, Strepsiptera, Stylopidae	Stylops melittae	50597	219603	SAMN02047139	GAZM00000000	GAZM02000000
Hexapoda, Thysanoptera, Phlaeothripidae	Gynaikothrips ficorum	59752	219563	SAMN02047111	GAXG00000000	GAXG02000000
Hexapoda, Thysanoptera, Thripidae	Frankliniella cephalica	407008	219559	SAMN02047110	GAYE00000000	GAYE02000000
Hexapoda, Thysanoptera, Thripidae	Thrips palmi	161013	219609	SAMN02047112	GAXC00000000	GAXC02000000
Hexapoda, Trichoptera, Limnephilidae	Platycentropus radiatus	763388	219594	SAMN02047196	GASS00000000	GASS02000000
Hexapoda, Trichoptera, Rhyacophilidae	Rhyacophila fasciata	1223722	219600	SAMN02047161	GAXX00000000	GAXX02000000
Hexapoda, Zoraptera, Zorotypidae	Zorotypus caudelli	1323545	219620	SAMN02047173	GAYA00000000	GAYA02000000
Hexapoda, Zygentoma, Ateluridae	Atelura formicaria	459531	219527	SAMN02047107	GAYJ00000000	GAYJ02000000
Hexapoda, Zygentoma, Lepidotrichidae	Tricholepidion gertschi	89825	219614	SAMN02047188	GASO00000000	GASO02000000
Hexapoda, Zygentoma, Lepismatidae	Thermobia domestica	89055	219608	SAMN02047119	GASN00000000	GASN02000000
Onychophora, Peripatidae	Eoperipatus sp. LH-2012	1198996	NA	NA	NA	NA	from [50]; available from Lars Hering (lars.hering@uni-kassel.de) upon request
Onychophora, Peripatidae	Principapillatus hitoyensis	1281314	NA	NA	NA	NA	from [50]; available from Lars Hering (lars.hering@uni-kassel.de) upon request
Onychophora, Peripatopsidae	Euperipatoides rowelli	49087	NA	NA	NA	NA	from [50]; available from Lars Hering (lars.hering@uni-kassel.de) upon request
Onychophora, Peripatopsidae	Ooperipatus hispidus	1198994	NA	NA	NA	NA	from [50]; available from Lars Hering (lars.hering@uni-kassel.de) upon request
Tardigrada, Parachela, Hypsibiidae	Hypsibius dujurdani	232323	NA	NA	NA	NA	from [49]; available from Lars Hering (lars.hering@uni-kassel.de) upon request
Genomes
Subphylum	Organism	Taxonomy ID	BioProject ID	BioSample Accession	GenBank Assembly Accession		comments
Chelicerata, Ixodidia, Ixodidae	Ixodes scapularis	6945	16232	SAMN03004382	GCA_000208615.1
Crustacea, Branchiopoda, Daphniidae	Daphnia pulex	6669	12756	SAMN02744063	GCA_000187875.1
Crustacea, Copepoda, Caligidae	Lepeophteirus salmonis	72036	280127	SAMN00016741	GCA_001005205.1
Hexapoda, Archaeognatha, Machilidae	Machilis hrabei	438506	171753	NA	NA		intermediate version: ftp://ftp.hgsc.bcm.edu/I5K-pilot/Hrabes_jumping_bristletail/genomic_sequence/, data was accessed in July 2015
Hexapoda, Diplura, Japygidae	Catajapyx aquilonaris	438503	203301	SAMN02646748	GCA_000934665.1
Hexapoda, Diptera, Culicidae	Aedes aegypti	7159	12434	SAMN02953616	GCA_001014885.1
Hexapoda, Diptera, Culicidae	Anopheles gambiae	7165	1438	SAMN02952903	GCA_001014525.1
Hexapoda, Diptera, Drosophilidae	Drosophila willistoni	7260	12664	SAMN02953653	GCA_000005925.1
Hexapoda, Ephemeroptera, Ephemeridae	Ephemera danica	1049336	171755	SAMN02264621	GCA_000507165.1
Hexapoda, Lepidoptera, Bombycidae	Bombyx mori	7091	20217	SAMD00036537	GCA_000325555.1
Hexapoda, Odonata, Libellulidae	Ladona fulva	123851	194433	SAMN02178325	GCA_000376725.1
Hexapoda, Trichoptera, Limnephilidae	Limnephilus lunatus	1218281	203303	SAMN02211182	GCA_000648945.1
Myriapoda, Chilopoda, Geophilomorpha	Strigamia maritima	126957	20501	SAMN00009008	GCA_000239455.1
Nematoda, Trichocephalida, Trichinellidae	Trichinella spiralis	6334	12603	SAMN02953711	GCA_000181795.2
